# Supplementary material for: Differential contribution of α2δ auxiliary subunits of voltage-gated calcium channels in mouse models of pain and itch
Source: PLoS One. 2025 Dec 2;20(12):e0337701. doi: 10.1371/journal.pone.0337701 (PMC12671734; doi:10.1371/journal.pone.0337701)
Supplement: S1 Data — (XLSX) [file pone.0337701.s002.xlsx]

## Sheet: Sheet1
	MALES
	FEMALES
	p-values that are significant are highlighted in yellow
	CACNA2D2
	Von Frey (Figure 3)						ROTAROD (figure 3)						CFA (Figure 7)
		MALES		FEMALES				MALES		FEMALES				MALES				FEMALES
	Mouse	WT-M	2d2 HTS-M	WT-F	2d2 HTS-F		Mouse	WT-M	2d2 HTM	WT-F	2d2-F		Mouse	WT BL	2d2 HTS BL	WT CFA	2d2 HTS CFA	WT BL	2d2 HTS BL	WT CFA	2d2 HTS CFA
	1	1.04	0.61	0.76	0.91		1	300	273	300	300		1	107.5	89.6	60.1	65.2	81.2	87.8	38.3	56.6
	2	1.13	0.71	0.87	1.05		2	300	280	300	300		2	110.3	105.1	54.7	61.5	104.7	130.3	52.4	31.5
	3	0.94	1.31	1.05	1.02		3	292	278	300	300		3	105.3	110.6	56.1	71.6	98.8	69.1	39.5	71.9
	4	1.09	0.76	0.7	1.28		4	300	300	300	300		4	92.2	106.6	68.2	59.5	76.3	96.6	63.8	38.1
	5	0.81	0.73	1.23	0.66		5	300	300	300	300		5	84.7	88.1	58.8	72.2	138.9	116.1	29.6	40.8
	6	1.15	0.75	0.93	0.78		6	300	300	294	300		Mean	100	100	59.58	66	99.98	99.98	44.72	47.78
	7	1.39	0.69				7	285	281				SD	11.0154	10.3887	5.27039	5.76498	24.7582	23.9401	13.4174	16.3327
	8	1.25	0.52				8	300	300
	9	0.8					9	300	300							Mann Whitney test
	10	0.79					10	300	290							P value	0.0952				0.8413
	Mean	1.039	0.76	0.923333	0.95		Mean	297.7	290.2	299	300					Median WT CFA	58.80, n=5				39.50, n=5
	SD	0.203385	0.236341	0.194696	0.218358		SD	5.12185	11.1235	2.44949	0					Median 2d2 CFA	65.20, n=5				40.80, n=5
		Mann Whitney test		Mann Whitney test				Mann Whitney test					SNI (Figure 7)
		P value	0.0044	P value	0.8528			P value	0.0851		>0.9999			MALES				FEMALES
		Median WT-M	1.065, n=10	Median WT-F	0.9000, n=6			Median WT	300.0, n=10		300.0, n=6		Mouse	WT BL	2d2 HTS BL	WT SNI	2d2 HTS SNI	WT BL	2d2 HTS BL	WT SNI	2d2 HTS SNI
		Median 2d2 M	0.7200, n=8	Median 2d2 F	0.9650, n=6			Median 2d2	295.0, n=10		300.0, n=6		1	83.2	120.7	3.17	4.15	104.3	100.4	5.2	5.4
													2	163.3	92.6	3.24	5.54	112.8	71.8	5	11.5
	Hargreaves (figure 3)												3	77.7	70.4	5.92	6.53	93.8	83.4	17.1	8.9
	Mouse	WT-M	2d2 HTS-M	WT-F	2d2 HTS-F								4	79.9	135.3	9.13	3.79	108.3	155	5.8	9.9
	1	8.5	5.8	8.3	9.9								5	95.9	81	4.86	9.06	80.7	89.4	9.9	10
	2	8.7	6.8	10.7	14.7								Mean	100	100	5.264	5.814	99.98	100	8.6	9.14
	3	8.3	7.2	10.1	7.8								SD	36.0806	27.2328	2.45056	2.12071	12.8661	32.4358	5.15509	2.28758
	4	7.4	7	7.8	10.9
	5	6.8	5.7	14.2	13.1											Mann Whitney test
	6			11.5	11.3											P value	0.6905				0.4603
	Mean	7.94	6.5	10.4333	11.2833											Median WT SNI	4.860, n=5				5.800, n=5
	SD	0.808084	0.7	2.3235	2.4153											Median 2d2 SNI	5.540, n=5				9.900, n=5
		Mann Whitney test		Mann Whitney test
		P value	0.0397	P value	0.6234
		Median WT-M	8.300, n=5	Median WT-F	10.40, n=6
		Median 2d2 M	6.800, n=5	Median 2d2 F	11.10, n=6
	Acetone (Figure 3)
		MALES
	Mouse	WT total	2d2 HTS (total)	WT withdrawals	2d2 HTS withdrawals	WT shakes	2d2 HTS shakes	WT licks	2d2 HTS licks	WT jumps	2d2 HTS jumps
	1	52	82	37	68	9	11	6	3	0	0
	2	47	62	40	34	4	22	3	5	0	1
	3	62	76	36	59	16	11	10	3	0	4
	4	63	68	37	33	21	30	5	4	0	0
	5	54	71	32	28	22	27	0	16	0	0
	6	74	48	39	23	29	10	6	15	0	0
	7	53	63	28	45	21	14	4	3	0	1
	8	71	66	52	35	13	12	6	18	0	1
	9	63	57	37	34	21	17	5	6	0	0
	Mean	59.8889	65.8889	37.5556	39.8889	17.3333	17.1111	5	8.11111	0	0.777778
	SD	9.06152	10.0926	6.54047	14.7855	7.63217	7.49074	2.69258	6.29374	0	1.30171
		Mann Whitney test
		P value	0.2126		0.6183		0.9481		0.7543		0.0824
		Median WT	62.00, n=9		37.00, n=9		21.00, n=9		5.000, n=9		0.000, n=9
		Median 2d2 HTS	66.00, n=9		34.00, n=9		14.00, n=9		5.000, n=9		0.000, n=9
		FEMALES
	Mouse	WT total	2d2 HTS (total)	WT withdrawals	2d2 HTS withdrawals	WT shakes	2d2 HTS shakes	WT licks	2d2 HTS licks	WT jumps	2d2 HTS jumps
	1	84	56	52	32	28	24	0	0	4	0
	2	80	82	56	46	20	26	2	2	2	8
	3	68	64	40	42	26	18	2	0	0	4
	4	82	72	46	38	28	26	4	4	4	4
	5	102	62	58	28	34	26	4	2	6	6
	6	56	72	35	35	21	29	0	4	0	4
	Mean	78.6667	68	47.8333	36.8333	26.1667	24.8333	2	2	2.66667	4.33333
	SD	15.5778	9.20869	9.13053	6.58534	5.15429	3.71035	1.78885	1.78885	2.42212	2.65832
		Mann Whitney test
		P value	0.2294		0.0606		0.5974		>0.9999		0.3745
		Median WT F	81.00, n=6		49.00, n=6		27.00, n=6		2.000, n=6		3.000, n=6
		Median 2d2 F	68.00, n=6		36.50, n=6		26.00, n=6		2.000, n=6		4.000, n=6
	HOTPLATE (figure 3)
	Mouse	WT-M 50oC	2d2 HTS-M 50oC	WT-F 50oC	2d2 HTS-F 50oC	WT-M 52oC	2d2 HTS-M 52oC	WT-F 52oC	2d2 HTS-F 52oC	WT-M 55oC	2d2 HTS-M 55oC	WT-F 55oC	2d2 HTS-F 55oC
	1	20.7	22.1	18.2	20.3	18.7	9.8	17.9	17.3	8.5	6.3	7.2	10.85
	2	30	16.3	25	21.7	16.3	10.1	13.9	18.6	12.3	5.6	7.45	7.7
	3	22.3	22.7	32.2	20.8	15.2	10.7	23.8	13.5	6.4	4.3	7.55	7.75
	4	17.4	13.7	26.3	23.7	13.3	11.6	15.6	15.3	9.4	5.9	8.35	4.1
	5	26.4	20.2	26.3	19.2	16.2	16.8	17.4	8.9	11.2	6.6	10.55	6.8
	6	23.5	21.6	23.2	28.3	15.8	16.5	13.5	22.1	14.1	8.9	6.4	9.4
	7	19.8	17.4			13.1	12.9			10.7	6.1
	8	14.3	19.1			13.9	16.1			8.9	8.3
	9	20.6	18.7			13.2	10.6			8.4	5.5
	10	20.6	19.6			14.2	11.6			7.9	7.5
	Mean	21.56	19.14	25.2	22.3333	14.99	12.67	17.0167	15.95	9.78	6.5	7.91667	7.76667
	SD	4.40535	2.78296	4.57078	3.29161	1.79781	2.76568	3.76904	4.5342	2.2924	1.38323	1.43446	2.30471
		Mann Whitney test
		P value	0.1482		0.29		0.0603		0.7338		0.0008		0.8182
		Median WT F	20.65, n=10		25.65, n=6		14.70, n=10		16.50, n=6		9.150, n=10		7.500, n=6
		Median 2d2 F	19.35, n=10		21.25, n=6		11.60, n=10		16.30, n=6		6.200, n=10		7.725, n=6
	ITCH (Figure 8)
		MALES				FEMALES
	Mouse	WT HIST	2d2 HTS HIST	WT CQ	2d2 HTS CQ	WT HIST	2d2 HTS HIST	WT CQ	2d2 HTS CQ
	1	98	9	126	44	132	22	123	79
	2	254	11	79	41	109	41	136	67
	3	113	41	229	42	126	29	357	55
	4	67	52	165	61	143	74	309	25
	5	133	60	116	25	47	209	151	58
	6	80	47	180	102	127	65	186	85
	7	91	22	245	64
	8	93	24	145	40
	9	98	97	170	176
	10	114	40	161	66
	Mean	114.1	40.3	161.6	66.1	114	73.3333	210.333	61.5
	SD	52.5028	26.2977	49.8491	44.0541	34.6179	69.4569	98.5001	21.3331
		Mann Whitney test
		P value	0.0001		0.0007		0.132		0.0022
		Median WT F	98.00, n=10		163.0, n=10		126.5, n=6		168.5, n=6
		Median 2d2 F	40.50, n=10		52.50, n=10		53.00, n=6		62.50, n=6

## Sheet: Sheet2
	MALES
	FEMALES
	p-values that are significant are highlighted in yellow
	CACNA2D3
	Von Frey (Figure 4)						ROTAROD (figure 4)						CFA (Figure 7)
		MALES		FEMALES				MALES		FEMALES				MALES				FEMALES
	Mouse	WT-M	2d3-M	WT-F	2d3-F		Mouse	WT-M	2d3-M	WF-F	2d3-F		Mouse	WT BL	2d3 BL	WT CFA	2d3 CFA	WT BL	2d3 BL	WT CFA	2d3 CFA
	1	0.83	0.76	0.45	0.6		1	300	285	300	252		1	66.1	89.46	38.3	52.8	128.7	127.19	35.1	74.3
	2	0.61	0.84	0.63	0.55		2	300	300	298	300		2	64.07	135	45.8	50	119.57	90.33	31.4	38.4
	3	0.6	0.82	0.73	0.5		3	300	280	239	300		3	115.7	128	38	34.2	96.14	119.71	50.4	71.6
	4	0.8	0.67	0.57	0.7		4	268	293	261	258		4	100.7	69.6	78	48.8	69.43	72.81	76.4	35.8
	5	0.52	0.8	0.63	0.8		5	300	290	300	299		5	153.5	77.92	21.9	73.2	86.15	89.96	49.8	22.7
	6	0.59	0.83				Mean	293.6	289.6	279.6	281.8		Mean	100.014	99.996	44.4	51.8	99.998	100	48.62	48.56
	7	0.67	0.63				SD	14.3108	7.63544	28.1301	24.5601		SD	37.2472	29.7144	20.7083	13.9728	24.2277	22.7012	17.7173	23.0661
	8	0.74	0.7
	9	0.74	0.67													Mann Whitney test
	10	0.57	0.6					Mann Whitney test								P value	0.4206				>0.9999
	Mean	0.667	0.75625	0.602	0.63			P value	0.2857		>0.9999					Median WT CFA	38.30, n=5				49.80, n=5
	SD	0.105204	0.0801672	0.102567	0.120416			Median WT	300.0, n=5		298.0, n=5					Median 2d3 CFA	50.00, n=5				38.40, n=5
								Median 2d3	290.0, n=5		299.0, n=5
		Mann Whitney test											SNI (Figure 7)
		P value	0.1272		0.9683									MALES				FEMALES
		Median WT	0.6400, n=10		0.6300, n=5								Mouse	WT BL	2d3 BL	WT SNI	2d3 SNI	WT BL	2d3 BL	WT SNI	2d3 SNI
		Median 2d3	0.7300, n=10		0.6000, n=5								1	98.88	74.68	36.6	29.1	88.75	128.47	58	53.5
													2	59.36	104.63	35.4	23.7	102.04	97.29	19.2	14.7
	Hargreaves (figure 4)												3	81.86	120.81	28	18	111.41	108.1	11.2	56
	Mouse	WT-M	2d3-M	WT-F	2d3-F								4	114.94	95.28	34.6	22.5	111.79	88.36	34	9.2
	1	7.02	9.44	24.9	23.2								5	144.96	104.6	14	20.8	86.01	77.79	27.7	24.9
	2	6.8	14.3	23.1	16.5								Mean	100	100	29.72	22.82	100	100.002	30.02	31.66
	3	12.3	13.5	18.6	21.9								SD	32.5059	16.8748	9.40064	4.11181	12.2028	19.4439	17.8561	21.8358
	4	10.7	7.35	13.4	13.3
	5	16.3	8.23	16.7	16.4											Mann Whitney test
	6	6.99	10													P value	0.2222				0.8413
	7	9.78	14.3													Median WT SNI	34.60, n=5				27.70, n=5
	8	12.9	11.6													Median 2d3 SNI	22.50, n=5				24.90, n=5
	9	9.68	7.77
	10	16.4	10.2
	Mean	10.887	11.09	19.34	18.26
	SD	3.57932	2.74523	4.68647	4.14765
		Mann Whitney test
		P value	0.8951		0.5476
		Median WT	10.24, n=10		18.60, n=5
		Median 2d3	10.10, n=10		16.50, n=5
	Acetone (Figure 4)
		MALES
	Mouse	WT total	2d3 total	WT withdrawals	2d3 withdrawals	WT shakes	2d3 shakes	WT licks	2d3 licks	WT jumps	2d3 jumps
	1	59	60	42	54	11	3	6	0	0	0
	2	68	72	31	58	23	17	8	0	0	0
	3	68	68	48	63	20	4	0	1	0	0
	4	84	68	59	57	17	8	8	2	1	0
	5	85	64	74	57	15	7	2	0	0	0
	Mean	72.8	66.4	50.8	57.8	17.2	7.8	4.8	0.6	0.2	0
	SD	11.3004	4.5607	16.453	3.27109	4.60435	5.54076	3.63318	0.894427	0.447214	0
		Mann Whitney test
		P value	0.5556		0.5238		0.0397		0.0952		>0.9999
		Median WT	68.00, n=5		48.00, n=5		17.00, n=5		6.000, n=5		0.000, n=5
		Median 2d3	68.00, n=5		57.00, n=5		7.000, n=5		0.000, n=5		0.000, n=5
		FEMALES
	Mouse	WT total	2d3 total	WT withdrawals	2d3 withdrawals	WT shakes	2d3 shakes	WT licks	2d3 licks	WT jumps	2d3 jumps
	1	64	70	36	40	18	19	2	10	8	4
	2	54	54	42	46	12	8	0	0	0	0
	3	58	70	44	54	14	10	0	0	0	0
	4	72	58	52	48	20	6	0	0	0	4
	5	80	66	44	46	24	8	2	0	0	6
	Mean	65.6	63.6	43.6	46.8	17.6	10.2	0.8	2	1.6	2.8
	SD	10.5262	7.26636	5.72713	5.01996	4.77493	5.11859	1.09545	4.47214	3.57771	2.68328
		Mann Whitney test
		P value	0.8095		0.2857		0.0476		>0.9999		0.5238
		Median WT	64.00, n=5		44.00, n=5		18.00, n=5		0.000, n=5		0.000, n=5
		Median 2d3	66.00, n=5		46.00, n=5		8.000, n=5		0.000, n=5		4.000, n=5
	HOTPLATE (figure 4)
	Mouse	WT-M 50oC	2d3-M 50oC	WT-F 50oC	2d3-F 50oC	WT-M 52oC	2d3-M 52oC	WT-F 52oC	2d3-F 52oC	WT-M 55oC	2d3-M 55oC	WT-F 55oC	2d3-F 55oC
	1	15.8	19	17.3	20.6	13.93	15.7	16.1	20.6	5.9	6.2	6	6.3
	2	10.7	15.9	18.6	23.1	13	18.53	17.1	18.1	5.3	5.4	5.3	5.4
	3	12	20.7	14.9	24.4	14.07	18.43	13.8	19.6	6.2	6.6	5.4	5.6
	4	11.4	23.3	20.4	18.9	14.77	14.37	16.9	17.3	5.2	5.6	5.8	6.1
	5	12.4	18.6	17.1	20	12.4	14.53	12.6	16.8	5.7	6	6.1	6
	Mean	12.46	19.5	17.66	21.4	13.634	16.312	15.3	18.48	5.66	5.96	5.72	5.88
	SD	1.97434	2.73404	2.02805	2.27706	0.934468	2.04493	1.99875	1.58965	0.415933	0.477493	0.356371	0.370135
		Mann Whitney test
		P value	0.0079		0.0317		0.0317		0.0317		0.3413		0.4444
		Median WT	12.00, n=5		17.30, n=5		13.93, n=5		16.10, n=5		5.700, n=5		5.800, n=5
		Median 2d3	19.00, n=5		20.60, n=5		15.70, n=5		18.10, n=5		6.000, n=5		6.000, n=5
	ITCH (Figure 8)
		MALES				FEMALES
	Mouse	WT HIST	2d3 HIST	WT CQ	2d3 CQ	WT HIST	2d3 HIST	WT CQ	2d3 CQ
	1	63	90	45	72	48	80	67	101
	2	59	76	57	30	66	52	81	130
	3	77	108	61	36	204	130	105	129
	4	79	82	62	71	113	127	45	52
	5	67	79	77	72	103	76	70	109
	6	84	56	72	31			39	133
	7	64	59	40	57			222	85
	8	109	101	56	41			194	81
	9	56	105	91	42			120	64
	10	96	103	82	77			72
	Mean	75.4	85.9	64.3	52.9	106.8	93	101.5	98.2222
	SD	17.1348	18.7643	16.1524	18.8706	60.4624	34.1467	61.4659	29.727
		Mann Whitney test
		P value	0.2878		0.1829		>0.9999		0.5631
		Median WT	72.00, n=10		61.50, n=10		103.0, n=5		76.50, n=10
		Median 2d3	86.00, n=10		49.50, n=10		80.00, n=5		101.0, n=9

## Sheet: Sheet3
MALES
FEMALES
p-values that are significant are highlighted in yellow
	CACNA2D3/Ad-Cre
	Von Frey (Figure 5)				Hotplate (figure 5)						ROTAROD (figure 5)				ITCH (figure 5) - HISTAMINE
					Mouse	AdCre 50oC	2d3/AdCre 50oC	AdCre 52oC	2d3/AdCre 52oC
	Mouse	WT-M	2d3-M		1	28	31.39	16.23	17.278		Mouse	AdCre	2d3/AdCre		Mouse	AdCre	2d3/AdCre
	1	0.79	0.93		2	21.9	28.49	16.11	17.889		1	285	300		1	96	75
	2	0.74	0.79		3	24.7	29.82	17.41	20.389		2	300	300		2	72	98
	3	0.68	0.72		4	31.7	29.61	17.89	19.544		3	280	300		3	93	88
	4	0.52	0.66		5	33.3	30	17.18	18.8		4	293	268		4	82	89
	5	0.74	0.87		6	24.4	37.79	18.18	20.133		5	290	300		5	98	76
	6	0.94	0.88		7	26.6	26.88	25.01	17.789		Mean	289.6	293.6		Mean	88.2	85.2
	7	0.98	0.9		8	25	28.56	23.26	23.5		SD	7.63544	14.3108		SD	10.9636	9.67988
	8	0.5	0.65		9	27	28.06	22.99	23.022
	9	0.66	0.92		10	27.7	33.82	20.7	13.833
	10	0.57	0.87		Mean	27.03	30.442	19.496	19.2177			Mann Whitney test				Mann Whitney test
	Mean	0.712	0.8		SD	3.42346	3.21958	3.23844	2.82578			P value	0.2857			P value	0.746
	SD	0.16233	0.111355									Median WT	290.0, n=5			Median WT	93.00, n=5
												Median 2d3/AdCre	300.0, n=5			Median 2d3/AdCre	88.00, n=5
						Mann Whitney test
		Mann Whitney test				P value	0.0185		0.9118
		P value	0.2101			Median WT	26.80, n=10		18.04, n=10
		Median WT	0.7100, n=10			Median 2d3/AdCre	29.72, n=10		19.17, n=10
		Median 2d3/AdCre	0.8700, n=10
	Acetone (Figure 5)
	Mouse	AdCre total	2d3/AdCre total	AdCre withdrawals	2d3/AdCre withdrawals	AdCre shakes	2d3/AdCre shakes	AdCre licks	2d3/AdCre licks	AdCre jumps	2d3/AdCre jumps
	1	33	35	11	19	4	12	18	3	0	1
	2	37	48	18	18	4	9	11	17	4	4
	3	44	48	17	21	6	9	19	9	2	3
	4	42	19	15	17	11	2	16	0	0	0
	5	40	37	20	18	2	10	18	9	0	0
	Mean	39.2	37.4	16.2	18.6	5.4	8.4	16.4	7.6	1.2	1.6
	SD	4.32435	11.929	3.42053	1.51658	3.43511	3.78153	3.20936	6.54217	1.78885	1.81659
		Mann Whitney test
		P value	>0.9999		0.246		0.3095		0.0238		0.7619
		Median WT	40.00, n=5		17.00, n=5		4.000, n=5		18.00, n=5		0.000, n=5
		Median 2d3/AdCre	37.00, n=5		18.00, n=5		9.000, n=5		9.000, n=5		1.000, n=5
	CFA (Figure 5)						SNI (Figure 5)
	Mouse	AdCre BL	2d3/AdCre BL	AdCre CFA	2d3/AdCre CFA		Mouse	AdCre BL	2d3/AdCre BL	AdCre SNI	2d3/AdCre SNI
	1	113.9	106.4	14.4	6.4		1	138.667	99.8524	19.2	27.8
	2	107.3	90.6	47	6.7		2	130.183	101.457	20.7	23.9
	3	97.4	81.9	6.4	10.2		3	66.6954	73.9428	41.4	8
	4	74.3	121.5	16.2	17		4	87.9699	126.174	18.8	7.1
	5	107.1	99.7	9	10.3		5	76.4852	98.5738	6.8	10.7
	Mean	100	100.02	18.6	10.12		Mean	100	100	21.38	15.5
	SD	15.5255	15.1597	16.3628	4.26931		SD	32.4537	18.4948	12.5025	9.63976
				Mann Whitney test						Mann Whitney test
				P value	0.5873					P value	0.8413
				Median WT	14.40, n=5					Median WT	19.20, n=5
				Median 2d3/AdCre	10.20, n=5					Median 2d3/AdCre	10.70, n=5

## Sheet: Sheet4
	MALES
	FEMALES
	p-values that are significant are highlighted in yellow
	CACNA2D4
	Von Frey (Figure 6)						HOTPLATE (Figure 6)														ITCH (Figure 8)
	Mouse	WT-M	2d4-M	WT-F	2d4-F		Mouse	WT-F 50oC	2d4-F 50oC	WT-M 50oC	2d4-M 50oC	WT-F 52oC	2d4-F 52oC	WT-M 52oC	2d4-M 52oC	WT-F 55oC	2d4-F 55oC	WT-M 55oC	2d4-M 55oC		Mouse	WT-M HIST	2d4-M HIST	WT-M CQ	2d4-M CQ	WT-F HIST	2d4-F HIST	WT-F CQ	2d4-F CQ
	1	0.39	0.65	0.35	0.57		1	19.5	19.2	24.5	19.3	12.9	10.8	10.9	11	3.2	5.2	4.2	5.7		1	113	83	109	89	62	57	89	109
	2	0.67	1.69	0.65	0.81		2	17.8	15.3	17.4	17.1	10.2	14.8	9.2	10	5.4	3.9	6.1	3.7		2	76	72	66	62	72	57	70	66
	3	0.28	0.51	0.47	0.56		3	11.7	14.4	20.2	28.1	13.2	15	10.3	12.6	4.7	5.2	5.7	6.5		3	84	105	87	102	47	39	86	87
	4	0.57	1.88	0.56	0.83		4	15.3	16.1	19.1	27.6	11.9	19.3	12.3	12.8	3.9	4.7	6.5	5.9		4	93	129	117	106	59	46	96	87
	5	0.5	1.4	0.39	0.37		5	11	16	20	24	8.1	15	10.7	11.6	4.4	5	5.6	5.4		5	91	97	98	75	123	82	64	68
	6	0.42	0.83	0.07	0.27		6	18.6	18.7	22.5	19.5	9.2	14.6	9.4	10.2	2.8	5.4	6.3	6.2		6	102	85	84	97	48	41	99	65
	7			0.21	0.59		7	15.6	16.5			8.2	13.6			5.8	4.4				7					82	39	68	62
	8			0.23	0.57		8	13.4	14.1			11.1	13.6			4.3	4.8				8					96	38	98	94
	9			0.14	0.58		9	13.4	16.3			11.2	9.1			4.2	4.3				9							102	87
	10			0.13	0.6		10	14	15.8			13.7	13			4.6	5.2				Mean	93.1667	95.1667	93.5	88.5	73.625	49.875	85.7778	80.5556
	Mean	0.471667	1.16	0.32	0.575		Mean	15.03	16.24	20.6167	22.6	10.97	13.88	10.4667	11.3667	4.33	4.81	5.73333	5.56667		SD	13.0754	20.1635	18.4472	17.0029	25.9832	15.1416	14.7545	16.0866
	SD	0.13848	0.574178	0.201569	0.225957		SD	3.61925	1.91355	2.52303	4.64672	2.07405	2.69401	1.12901	1.18265	0.966782	0.544059	0.826236	0.991295
																						Mann Whitney test
		Mann Whitney test						Mann Whitney test														P value	>0.9999		0.6991		0.0162		0.3511
		P value	0.0152		0.0073			P value	0.1712		0.6991		0.0137		0.2403		0.1698		0.7879			Median WT	92.00, n=6		92.50, n=6		67.00, n=8		89.00, n=9
		Median WT	0.4600, n=6		0.2900, n=10			Median WT	14.65, n=10		20.10, n=6		11.15, n=10		10.50, n=6		4.350, n=10		5.900, n=6			Median 2d4	91.00, n=6		93.00, n=6		43.50, n=8		87.00, n=9
		Median 2d4	1.115, n=6		0.5750, n=10			Median 2d4	16.05, n=10		21.75, n=6		14.10, n=10		11.30, n=6		4.900, n=10		5.800, n=6
	HARGREAVES (figure 6)						ACETONE (Figure 6)														CFA (Figure 7)
	Mouse	WT-M	2d4-M	WT-F	2d4-F		Mouse	WT total	2d4 total	WT withdrawals	2d4 withdrawals	WT shakes	2d4 shakes	WT licks	2d4 licks	WT jumps	2d4 jumps				Mouse	WT BL	2d4 BL	WT CFA	2d4 CFA	WT BL	2d4 BL	WT CFA	2d4 CFA
	1	6.8	8.4	7.5	8.7		1	82	98	52	55	26	35	4	1	0	5				1	99.9408	76	41.3	36.6	109.4	89	35.3	40.5
	2	5.9	8.8	9.3	9.4		2	80	102	60	58	18	30	6	2	0	2				2	124.075	81.7	41.9	27.7	95	93.6	52.5	26
	3	6.6	13.5	7.3	16.9		3	78	130	64	62	20	36	2	0	0	18				3	97.1276	147	31.6	59.8	105.7	143.5	44.2	42.9
	4	5.6	5.2	5.9	10.4		4	90	114	65	54	22	40	4	4	0	6				4	78.9162	90.8	27	51.8	90.1	53	44.6	56
	5	6.2	11.4	7.5	12		5	94	86	67	48	26	28	4	0	0	0				5	99.9408	104.4	52	40	99.8	120.8	29	29.8
	6	5.1	10.2				6	113	77	75	48	40	24	5	1	1	4				Mean	100	99.98	38.76	43.18	100	99.98	41.12	39.04
	Mean	6.03333	9.58333	7.5	11.48		Mean	89.5	101.167	63.8333	54.1667	25.3333	32.1667	4.16667	1.33333	0.166667	5.83333				SD	16.0653	28.3896	9.76181	12.6843	7.80865	34.2631	9.10862	11.8331
	SD	0.63456	2.83719	1.2083	3.27368		SD	13.0499	19.0832	7.62671	5.52871	7.86554	5.87934	1.32916	1.50555	0.408248	6.33772
																						Mann Whitney test
		Mann Whitney test						Mann Whitney test														P value			0.8413				0.6905
		P value	0.0411		0.0159			P value	0.3095		0.039		0.1061		0.0195		0.0152					Median WT			41.30, n=5				44.20, n=5
		Median WT	6.050, n=6		7.500, n=5			Median WT	86.00, n=6		64.50, n=6		24.00, n=6		4.000, n=6		0.000, n=6					Median 2d4			40.00, n=5				40.50, n=5
		Median 2d4	9.500, n=6		10.40, n=5			Median 2d4 M	100.0, n=6		54.50, n=6		32.50, n=6		1.000, n=6		4.500, n=6
	ROTAROD (Figure 6)						Mouse	WT total	2d4 total	WT withdrawals	2d4 withdrawals	WT shakes	2d4 shakes	WT licks	2d4 licks	WT jumps	2d4 jumps				SNI (Figure 7)
	Mouse	WT -M	2d4 KO-M	WT -F	2d4 KO-F		1	90	88	51	55	38	22	6	0	0	0				Mouse	WT BL	2d4 BL	WT SNI	2d4 SNI	WT BL	2d4 BL	WT SNI	2d4 SNI
	1	300	300	294	298		2	100	92	76	40	20	16	2	2	6	32				1	72.1255	82.647	29.6	42.9	81.5052	53.1607	39.8	32.8
	2	300	284	275	235		3	94	70	54	26	20	20	20	4	0	20				2	133.668	116.168	11.4	7.5	138.14	137.321	19.5	36.3
	3	276	300	300	300		4	124	80	50	30	42	32	12	6	0	8				3	97.7594	81.1174	13.8	6.9	58.9593	41.8666	34.5	49.4
	4	300	300	285	300		5	102	100	52	54	30	42	20	0	0	4				4	115.558	119.322	24.4	21.8	117.82	153.56	39.3	17.2
	5	300	300	265	285		6	92	154	66	46	30	44	2	0	0	64				5	80.8895	100.746	27.9	18.6	103.576	114.092	36	27.1
	6	294	275				7	86	96	52	44	32	30	2	2	0	20				Mean	100	100	21.42	19.54	100	100	33.82	32.56
	Mean	295	293.167	283.8	283.6		8	80	92	50	53	16	24	16	0	20	14				SD	25.1136	17.9789	8.31035	14.6323	30.8682	50.0837	8.30765	11.8677
	SD	9.61249	10.9621	14.1315	27.8801		9	72	97	54	46	8	29	4	2	6	20
							Mean	93.3333	96.5556	56.1111	43.7778	26.2222	28.7778	9.33333	1.77778	3.55556	20.2222					Mann Whitney test
		Mann Whitney test					SD	14.8324	23.4687	8.92251	10.2808	10.9747	9.53648	7.74597	2.10819	6.69162	19.0904					P value			0.5476				0.6905
		P value	0.8485		0.5873																	Median WT			24.40, n=5				36.00, n=5
		Median WT	300.0, n=6		285.0, n=5			Mann Whitney test														Median 2d4			18.60, n=5				32.80, n=5
		Median 2d4	300.0, n=6		298.0, n=5			P value	0.9831		0.0476		0.6845		0.0114		0.0093
								Median WT	92.00, n=9		52.00, n=9		30.00, n=9		6.000, n=9		0.000, n=9
								Median 2d4 F	92.00, n=9		46.00, n=9		29.00, n=9		2.000, n=9		20.00, n=9

## Sheet: Sheet5
		Figure 9 : IBA1 fluorescence intensity (arbitrary units)
		All males
	Mouse	WT	2d2 HTS
	1	22.8	25.6
	2	22.8	32.4
	3	23.6	28.6
	4	23.01	22.66
	5	24.92	33.1
	6	25.11	29.8
	Mean	23.7067	28.6933
	SD	1.05663	4.00902
		Unpaired t test	Two-tailed
		P value	0.0146
		Mean WT	23.71
		Mean 2d2	28.69
